# Supplementary material for: Synergistic self-assembly and crosslinking yield a durable, bioactive, and injectable recombinant collagen implant for photoaging therapy
Source: Regen Biomater. 2026 Mar 2;13:rbag026. doi: 10.1093/rb/rbag026 (PMC13037810; doi:10.1093/rb/rbag026)
Supplement: rbag026_Supplementary_Data [file rbag026_supplementary_data.zip]

Archive with 2 entries (2 files):
- Supporting information-B-SARCI.doc
- Manuscript-Changes  Highlighted.pdf
